# Supplementary material for: Nanog safeguards early embryogenesis against global activation of maternal β-catenin activity by interfering with TCF factors
Source: PLoS Biol. 2020 Jul 23;18(7):e3000561. doi: 10.1371/journal.pbio.3000561 (PMC7402524; doi:10.1371/journal.pbio.3000561)
Supplement: S1 Data — (XLSX) [file pbio.3000561.s013.xlsx]

## Sheet: Fig1D,1F,1G
Fig 1D Relative mRNA expression in unfertilized eggs
tle2a	0.83	1.08	1.12
tle3a	2.15	1.88	2.63
tle3b	7.09	7.61	9.51
Fig 1F Relative mRNA expression at 3 hpf
	tle3a
WT	0.964	0.962	1.082	0.997
MZtle3a	0.106	0.105	0.112	0.103
Fig 1G Relative mRNA expression at 3 hpf
	tle3b
WT	1.054	0.993	1.033	0.925
MZtle3b	0.802	0.669	0.75	0.833

## Sheet: Fig 2B, 2D, 2F, 2G,2L, 2N
Fig 2D Relative Nanog protein level
	non-injected			nanog MO (LD)			nanog MO (MD)
2 hpf	1.46134	0.878376	0.660282	0.599038	0.726479	1.08272	0	0	0
4 hpf	3.22919	3.19209	4.26559	0.248695	0.264595	0.363521	0	0	0
6 hpf	5.47199	5.56965	7.58473	0	0	0	0	0	0
plotted mean is calculated by GraphPad software. Error bars, mean ± s.d
Fig 2F Analyzed embryo numbers in Fig 2E
	six3b			emx1
	normal	absent	total	normal	absent	total
WT	17	2	19	20	1	21
nanog MO (LD)	1	24	25	3	20	23
Fig 2G Relative mRNA level
	WT			nanog MO (LD)
six3b	1.06966	1.07552	0.869233	0.157359	0.113767	0.0855334
emx1	1.22494	0.991619	0.823268	0.226253	0.22131	0.310084
plotted mean is calculated by GraphPad software. Error bars, mean ± s.d
Fig 2I Analyzed embryo numbers in Fig 2H
	chd			boz
	normal	expanded	total	normal	expanded	total
WT	33	0	33	42	0	42
nanog MO (MD)	8	30	38	4	32	36
Fig 2J Relative mRNA level
	WT			nanog MO (MD)
chd	0.870824	0.754655	1.52167	3.94394	2.97259	2.8763
boz	0.775748	0.896431	1.03673	123.329	237.112	170.343
plotted mean is calculated by GraphPad software. Error bars, mean ± s.d
Fig 2L Analyzed embryo numbers in Fig 2K
	otx2
	normal	expand	total
WT	26	0	26
nanog MO (MD)	0	17	17
Fig 2N Analyzed embryo numbers in Fig 2M
	foxi1
	normal	decrease	total
WT	20	0	20
nanog MO (MD)	0	18	18

## Sheet: Fig 3A, B, D, E, G, H, I, J, K
Fig 3D Analyzed embryo numbers in Fig 3C
	sp5l			dkk1b			frzb
	normal	increased	total	normal	decreased	total	normal	decreased	total
WT	27	0	27	27	0	27	31	0	31
nanog MO (LD)	0	16	16	0	18	18	5	16	21
nanog MO (LD) + wnt8a MOs	18	10	28	14	10	24	16	3	19
Fig 3E Relative mRNA level
	WT			nanog MO (LD)			nanog MO (LD) + wnt8a MOs
sp5l	1.15387	0.931394	0.930482	2.4012	2.60454	2.69235	0.439448	0.527599	0.527599
dkk1b	1.25043	0.733077	1.09092	0.00377129	0.0117611	0.00597594	0.275428	0.258313	0.258313
frzb	0.954664	0.764331	1.37047	0.0145433	0.0101943	0.0106948	1.16045	1.46679	1.46679
plotted mean is calculated by GraphPad software. Error bars, mean ± s.d
Fig 3G Analyzed embryo numbers in Fig 3F
	six3b			emx1
	normal	decrease	total	normal	decreased	total
WT	46	0	46	37	0	37
nanog MO (LD)	5	19	24	1	30	31
nanog MO (LD) + wnt8a Mos	23	7	30	16	12	28
Fig 3H Relative mRNA level
	WT			nanog MO (LD)			nanog MO (LD) + wnt8a MOs
six3b	1.02736	0.959807	1.01412	0.307617	0.265785	0.155379	2.04907	2.31456	2.31456
emx1	0.903531	1.00289	1.10358	0.175994	0.252013	0.250408	1.20787	1.21644	1.21644
plotted mean is calculated by GraphPad software. Error bars, mean ± s.d
Fig 3I TOPflash analysis in embryos
WT			nanog MO (LD)			nanog MO (MD)
1.04807	0.908325	1.04361	1.95639	1.83598	2.03816	2.64321	2.28048	1.97274
Fig 3J TOPflash analysis in 293T cells
non-transfected			β-catenin (0.5 µg)
						nanog (0.5 µg )			nanog (1.0 µg )			nanog (2.0 µg )
0.987537	1.05206	0.960401	3.57104	3.42463	3.26615	2.66099	2.99414	2.71385	1.30622	1.26149	1.37169	0.672687	0.707042	0.58518
plotted mean is calculated by GraphPad software. Error bars, mean ± s.d
Fig 3K TOPflash analysis in 293T cells
non-transfected			Δβ-catenin (0.5 µg)
						nanog (0.5 µg )			nanog (1.0 µg )
1.17474	0.957902	0.867358	5.73769	6.86852	5.75518	2.44547	2.93899	2.62811	2.475	2.33044	2.76412
plotted mean is calculated by GraphPad software. Error bars, mean ± s.d

## Sheet: Fig 4D, 4G, 4H, 4I
Fig 4D Analyzed embryo numbers in Fig 4C
	chd			boz
	normal	increased	total	normal	increased	total
WT	30	0	30	51	0	51
WT + ctnnb2 mRNA	29	3	32	40	8	48
MZnanog	7	40	47	16	50	66
MZnanog + ctnnb2 mRNA	3	21	24	1	44	45
Fig 4G Analyzed embryo numbers in Fig 4F
	chd			boz
	normal	increased	total	normal	increased	total
WT	30	0	38	33	0	33
MZnanog	0	30	30	1	29	30
MZnanog + β1 MO	3	29	32	4	28	32
MZnanog + β2 MO	31	5	36	35	3	38
Fig 4H Relative mRNA level
	WT			MZnanog			MZnanog + β1 MO			MZnanog + β2 MO
chd	1.04868	0.957332	0.996079	2.5148	2.47196	3.38143	2.39705	2.36746	2.43551	0.667462	0.654439	0.653582
boz	1.02679	0.879045	1.10792	2.12141	2.83621	2.03919	1.43276	1.92039	1.76267	0.112413	0.247598	0.413251
plotted mean is calculated by GraphPad software. Error bars, mean ± s.d
Fig 4I TOPflash analysis
WT			MZnanog			MZnanog + β1 MO			MZnanog + β2 MO
1.07404	0.974088	0.951877	2.20994	1.9339	2.0973	3.36489	3.01745	2.89371	1.39133	1.50397	1.36119
plotted mean is calculated by GraphPad software. Error bars, mean ± s.d

## Sheet: Fig 5B, 5C, 5D
Fig 5B Relative mRNA level
	WT			MZnanog
ovary	0.763904	1.46456	0.833685	0.2375	0.245239	0.176811	wnt8a_ORF1
egg	3.76243	4.17182	3.84338	3.6295	3.84493	4.04931
1-cell	7.01362	7.47131	7.17712	5.61002	5.44994	5.78376
2hpf	3.92514	4.25519	3.85709	3.05494	3.12944	3.17297
4hpf	2.18853	2.4527	2.42091	1.81852	2.00293	2.105
plotted mean is calculated by GraphPad software. Error bars, mean ± s.d
Fig 5C Relative mRNA level
	WT			MZnanog
ovary	0.971106	0.8797	0.762349	0.409136	0.379659	0.131873	wnt8a_ORF2
egg	8.77314	5.61859	5.49119	7.77204	5.53145	3.46
1-cell	10.6059	7.69044	7.44457	7.90338	7.22398	5.94321
2hpf	6.28949	4.53552	6.04632	3.52493	3.61652	3.42609
4hpf	4.13683	3.54873	3.11135	2.5553	1.80453	1.7625
plotted mean is calculated by GraphPad software. Error bars, mean ± s.d
Fig 5E Relative active β-catenin/total β-catenin ratio
WT			MZnanog			MZnanog + wnt8a mRNA
1.23546	1.34219	1.12623	0.570858	0.58732	0.432101	2.59852	2.76347	2.57043
plotted mean is calculated by GraphPad software. Error bars, mean ± s.d

## Sheet: Fig 6B, 6C, 6F, 6G
Fig 6B Analyzed embryo numbers in Fig 6A
		mxtx2			blf			mir-430			sod1
		normal	dreased	total	normal	dreased	total	normal	dreased	total	normal	increased	total
WT		28	0	28	33	0	33	30	0	30	29	0	29
MZnanog		0	27	27	0	31	31	0	29	29	4	24	28
	+ nanog_FL	17	0	17	22	0	22	25	0	25	27	0	27
	+ nanog_ΔC	23	4	27	28	2	30	28	0	28	23	0	23
	+ vp16-nanog	26	2	28	32	0	32	30	0	30	21	7	28
Fig 6C Relative mRNA level
	WT			MZnanog
							+ nanog_FL			+ nanog_ΔC			+ vp16-nanog
mxtx2	0.936074	0.899661	1.18744	0.0818139	0.10052	0.151738	0.799283	0.784045	0.881857	0.48991	0.64067	0.801644	0.75106	0.985811	0.888061
blf	0.825086	1.17639	1.03026	0.0167083	0.0325694	0.0372533	0.467369	0.56039	0.473357	0.23391	0.365909	0.437314	0.179686	0.191196	0.207683
sod1	0.621494	1.26402	1.27294	1.59785	1.9404	1.95907	0.237519	0.336411	0.329134	0.287504	0.444949	0.66577	0.383605	0.331363	0.398228
plotted mean is calculated by GraphPad software. Error bars, mean ± s.d
Fig 6F Analyzed embryo numbers in Fig 6E
		otx2			six3b
		normal	dreased	total	normal	dreased	total
WT		29	0	29	26	0	26
MZnanog		0	19	19	0	19	19
	+ nanog_FL	21	4	25	19	6	25
	+ nanog_ΔC	22	5	27	16	4	20
	+ vp16-nanog	0	25	25	20	1	21
Fig 6G TOPflash analysis
control		β-catenin
				+ nanog_FL		+ nanog_ΔC		+ vp16-nanog
0.960847	1.03915	6.70223	7.29459	0.98667	0.977665	1.66943	1.65862	5.85571	5.97515
plotted mean is calculated by GraphPad software. Error bars, mean ± s.d

## Sheet: Fig 7F
Fig 7F Relative β-catenin/Tcf7 ratio
	WT			MZnanog
input	1.19862	0.700514	1.10086	0.31311	0.541993	0.337795
IP	1.14132	0.988433	0.87025	3.6231	2.37303	2.38862
plotted mean is calculated by GraphPad software. Error bars, mean ± s.d

## Sheet: Fig 8C, 8D, 8E
Fig 8C Analyzed embryo numbers in Fig 8B
	WT			MZnanog
							+ tcf7_ΔβBD			+ tcf7_ΔHMG			+ ctnnbip1
	normal	increased	total	normal	increased	total	normal	increased	total	normal	increased	total	normal	increased	total
chd	32	0	32	3	27	30	24	3	27	24	1	25	19	6	25
Fig 8D Relative mRNA level
	WT			MZnanog
							+ tcf7_ΔβBD			+ tcf7_ΔHMG			+ ctnnbip1
chd	1.36291	0.835617	0.878065	6.46154	5.08462	5.65489	3.26631	3.91073	2.50872	2.78146	3.54444	3.75953	4.19764	3.79442	3.52973
plotted mean is calculated by GraphPad software. Error bars, mean ± s.d
Fig 8E TOPflash activity
WT			MZnanog
						+ tcf7_ΔβBD			+ tcf7_ΔHMG			+ ctnnbip1
1.07404	0.974088	0.951877	2.20994	1.9339	2.0973	1.90058	1.75304	1.74828	1.79588	1.50238	1.46906	1.64675	1.45003	1.50873
plotted mean is calculated by GraphPad software. Error bars, mean ± s.d

## Sheet: Fig S4B
Fig S4B Analyzed embryo numbers
	WT-like	posterization	dorsalization	total
nanog MO (LD)	5	41	4	50
nanog MO (LD) + mismatched mRNA	78	13	3	94
nanog MO (MD)	4	9	45	58
nanog MO (MD) + mismatched mRNA	54	5	13	72

## Sheet: Fig S6A, S6B
Fig S6A Relative mRNA level
	WT			MZnanog			MZnanog + β1 MO			MZnanog + β2 MO
bmp2b	0.942328	1.1198	0.947674	0.59983	0.656801	0.734438	0.693966	0.562509	0.528247	2.29013	2.0023	1.99598
bmp7	1.16791	0.746972	1.14627	0.0927704	0.134783	0.18739	0.268845	0.183564	0.235649	0.457643	0.540395	0.517695
vent	1.27156	0.794246	0.990166	0.39085	0.433556	0.545147	0.451427	0.526985	0.321063	0.825751	0.785551	0.828771
plotted mean is calculated by GraphPad software. Error bars, mean ± s.d
Fig S6B Relative mRNA level
	WT			MZnanog
admp	0.844048	1.11074	1.06665	0.0451123	0.0381335	0.0258253
radar	1.25101	1.09574	0.729514	3.39116	3.28365	3.02735
plotted mean is calculated by GraphPad software. Error bars, mean ± s.d

[truncated: 2 more sheets: Fig S7C, S7E, S7F, Fig. S9D]
